# Supplementary material for: Quality of Life 6 Months after COVID-19 Hospitalisation: A Single-Centre Polish Registry
Source: J Clin Med. 2023 Aug 16;12(16):5327. doi: 10.3390/jcm12165327 (PMC10455592; doi:10.3390/jcm12165327)
Supplement: Supplementary file 1 [file jcm-12-05327-s001.zip]

Archive with 1 entries (1 files):
- jcm-2511962-supplementary.pdf
